# Supplementary material for: Voronoi distance based prospective space-time scans for point data sets: a dengue fever cluster analysis in a southeast Brazilian town
Source: Int J Health Geogr. 2011 Apr 23;10:29. doi: 10.1186/1476-072X-10-29 (PMC3118312; doi:10.1186/1476-072X-10-29)
Supplement: Additional file 1 — Controls coordinates. [file 1476-072X-10-29-S1.TXT]

1	18	310
2	26	315
3	42	311
4	43	278
5	43	290
6	43	311
7	43	331
8	44	278
9	44	279
10	44	331
11	49	277
12	49	278
13	50	277
14	50	278
15	50	350
16	51	350
17	51	351
18	53	330
19	55	277
20	57	340
21	58	339
22	58	340
23	59	339
24	59	340
25	65	285
26	65	287
27	66	286
28	67	287
29	67	320
30	68	320
31	70	327
32	71	327
33	71	328
34	72	348
35	73	323
36	74	323
37	76	271
38	76	273
39	77	272
40	77	336
41	78	271
42	78	273
43	78	336
44	78	352
45	79	352
46	79	353
47	82	284
48	85	288
49	85	289
50	85	292
51	85	293
52	86	288
53	86	289
54	86	292
55	86	293
56	86	294
57	86	354
58	86	356
59	86	368
60	87	355
61	87	368
62	88	297
63	88	298
64	88	354
65	88	356
66	89	269
67	89	297
68	89	298
69	89	300
70	89	302
71	89	332
72	90	300
73	90	301
74	90	302
75	90	332
76	90	358
77	90	359
78	90	371
79	90	372
80	91	300
81	91	302
82	91	358
83	91	371
84	91	372
85	92	358
86	92	359
87	94	312
88	94	314
89	94	357
90	94	359
91	94	369
92	94	370
93	94	373
94	94	375
95	95	281
96	95	312
97	95	313
98	95	314
99	95	358
100	95	370
101	95	374
102	96	281
103	96	282
104	96	312
105	96	314
106	96	357
107	96	359
108	96	361
109	96	373
110	96	375
111	97	318
112	97	319
113	97	320
114	97	361
115	97	362
116	98	318
117	98	319
118	98	320
119	99	318
120	99	319
121	99	320
122	100	318
123	100	319
124	100	320
125	100	330
126	100	364
127	100	365
128	101	364
129	101	381
130	102	330
131	105	279
132	105	281
133	105	319
134	105	320
135	106	280
136	106	319
137	106	320
138	107	279
139	107	281
140	107	328
141	107	329
142	107	330
143	108	265
144	108	266
145	108	328
146	108	330
147	108	371
148	109	265
149	109	266
150	109	328
151	109	329
152	109	330
153	109	371
154	109	372
155	110	265
156	110	266
157	110	318
158	110	374
159	111	318
160	111	319
161	111	374
162	112	333
163	112	334
164	112	335
165	112	374
166	112	376
167	112	377
168	112	378
169	113	333
170	113	335
171	113	376
172	113	378
173	114	279
174	114	326
175	114	329
176	114	333
177	114	334
178	114	335
179	114	376
180	114	377
181	114	378
182	115	279
183	115	280
184	115	317
185	115	326
186	115	329
187	115	330
188	116	265
189	116	266
190	116	312
191	116	318
192	116	339
193	116	346
194	117	265
195	117	266
196	117	308
197	117	339
198	117	340
199	117	345
200	118	308
201	118	309
202	118	344
203	118	346
204	119	277
205	119	278
206	119	303
207	119	304
208	119	350
209	119	351
210	120	277
211	120	278
212	120	303
213	120	304
214	120	348
215	120	350
216	120	351
217	121	350
218	121	351
219	121	354
220	122	277
221	123	277
222	123	363
223	124	363
224	124	364
225	125	262
226	125	294
227	125	368
228	126	262
229	126	368
230	126	369
231	126	409
232	126	410
233	127	409
234	127	410
235	128	284
236	128	285
237	128	337
238	128	338
239	128	375
240	128	376
241	129	274
242	129	284
243	129	285
244	129	337
245	129	338
246	129	375
247	130	337
248	130	338
249	130	342
250	131	262
251	131	320
252	131	381
253	131	382
254	132	261
255	132	262
256	132	320
257	132	355
258	132	381
259	132	382
260	133	308
261	133	349
262	133	350
263	133	355
264	133	356
265	133	387
266	134	261
267	134	349
268	134	350
269	135	349
270	135	350
271	136	302
272	136	303
273	136	349
274	136	350
275	137	259
276	137	299
277	137	300
278	137	302
279	137	303
280	138	291
281	138	293
282	138	299
283	138	300
284	139	287
285	139	292
286	139	299
287	139	300
288	140	287
289	140	291
290	140	293
291	142	278
292	142	281
293	142	282
294	142	283
295	143	258
296	143	259
297	143	273
298	143	278
299	143	279
300	143	281
301	143	283
302	144	258
303	144	259
304	144	267
305	144	271
306	144	273
307	144	274
308	144	281
309	144	282
310	144	283
311	144	395
312	144	397
313	145	268
314	145	396
315	146	190
316	146	191
317	146	196
318	146	205
319	146	267
320	146	269
321	146	395
322	146	397
323	146	416
324	147	190
325	147	191
326	147	205
327	147	206
328	147	218
329	147	222
330	147	416
331	147	417
332	148	218
333	148	222
334	149	244
335	149	254
336	150	244
337	150	245
338	151	446
339	152	446
340	152	447
341	156	270
342	156	271
343	157	270
344	157	271
345	157	463
346	158	270
347	158	271
348	158	463
349	159	399
350	160	356
351	160	399
352	161	356
353	161	357
354	166	410
355	167	410
356	168	59
357	168	60
358	168	73
359	168	74
360	168	446
361	169	59
362	169	60
363	169	73
364	169	74
365	169	89
366	169	91
367	169	139
368	169	162
369	169	387
370	169	446
371	169	447
372	170	90
373	170	107
374	170	108
375	170	139
376	170	147
377	170	171
378	170	253
379	170	387
380	171	89
381	171	91
382	171	107
383	171	108
384	171	121
385	171	147
386	171	171
387	171	253
388	171	254
389	172	60
390	172	61
391	172	103
392	172	107
393	172	108
394	172	114
395	172	121
396	173	60
397	173	61
398	173	72
399	173	73
400	173	99
401	173	103
402	173	114
403	173	115
404	173	266
405	173	396
406	173	423
407	174	72
408	174	73
409	174	88
410	174	90
411	174	118
412	174	396
413	175	72
414	175	73
415	175	89
416	175	118
417	175	119
418	175	125
419	175	129
420	175	130
421	176	88
422	176	90
423	176	125
424	176	126
425	176	129
426	176	130
427	176	266
428	177	56
429	177	233
430	177	253
431	177	266
432	177	365
433	177	366
434	177	367
435	178	56
436	178	74
437	178	85
438	178	233
439	178	234
440	178	253
441	178	266
442	178	365
443	178	366
444	179	74
445	179	75
446	179	85
447	179	86
448	179	140
449	179	141
450	179	181
451	180	140
452	180	141
453	180	181
454	181	60
455	181	68
456	181	70
457	181	463
458	182	60
459	182	61
460	182	69
461	182	100
462	182	102
463	182	463
464	183	68
465	183	70
466	183	84
467	183	88
468	183	89
469	183	97
470	183	101
471	183	191
472	183	192
473	184	88
474	184	89
475	184	97
476	184	100
477	184	102
478	184	110
479	184	191
480	184	192
481	184	199
482	184	200
483	185	71
484	185	73
485	185	88
486	185	89
487	185	110
488	185	118
489	185	199
490	185	200
491	185	266
492	185	446
493	186	57
494	186	71
495	186	72
496	186	73
497	186	118
498	186	122
499	186	199
500	186	200
501	186	266
502	187	57
503	187	58
504	187	71
505	187	73
506	187	122
507	187	123
508	187	127
509	187	266
510	188	127
511	189	424
512	189	425
513	190	140
514	190	141
515	190	142
516	190	229
517	190	233
518	190	234
519	190	237
520	190	424
521	190	425
522	191	140
523	191	142
524	191	229
525	191	233
526	191	234
527	191	424
528	191	425
529	191	461
530	191	462
531	192	140
532	192	141
533	192	142
534	192	429
535	192	461
536	192	462
537	193	461
538	193	462
539	194	57
540	194	59
541	195	52
542	195	53
543	195	57
544	195	58
545	195	59
546	195	225
547	195	226
548	196	52
549	196	53
550	196	57
551	196	59
552	196	225
553	196	226
554	196	250
555	196	266
556	197	70
557	197	250
558	197	439
559	198	65
560	198	70
561	198	126
562	198	207
563	198	209
564	198	439
565	199	65
566	199	66
567	199	106
568	199	113
569	199	118
570	199	119
571	199	126
572	199	208
573	200	56
574	200	82
575	200	84
576	200	95
577	200	106
578	200	118
579	200	119
580	200	207
581	200	209
582	201	56
583	201	82
584	201	83
585	201	84
586	201	95
587	201	448
588	202	82
589	202	84
590	202	448
591	204	55
592	204	57
593	204	140
594	205	56
595	205	140
596	205	141
597	206	55
598	206	57
599	206	250
600	207	222
601	207	224
602	207	250
603	208	63
604	208	64
605	208	126
606	208	222
607	208	223
608	208	224
609	209	63
610	209	64
611	209	126
612	209	222
613	209	224
614	210	52
615	211	52
616	211	53
617	211	250
618	212	79
619	212	80
620	212	87
621	212	93
622	212	94
623	212	265
624	213	79
625	213	80
626	213	87
627	213	93
628	213	94
629	213	115
630	213	265
631	213	266
632	214	52
633	214	53
634	214	54
635	214	61
636	214	79
637	214	80
638	214	115
639	214	138
640	214	139
641	215	52
642	215	54
643	215	120
644	215	138
645	215	139
646	215	202
647	215	203
648	216	52
649	216	53
650	216	54
651	216	120
652	216	121
653	216	126
654	216	202
655	216	203
656	216	249
657	216	250
658	217	249
659	217	250
660	218	61
661	218	223
662	218	224
663	218	265
664	219	51
665	219	53
666	219	223
667	219	224
668	219	265
669	219	266
670	220	52
671	221	51
672	221	53
673	223	249
674	224	51
675	224	53
676	224	63
677	224	64
678	224	265
679	225	52
680	225	63
681	225	64
682	225	265
683	226	51
684	226	53
685	227	123
686	228	62
687	228	63
688	228	114
689	228	116
690	228	123
691	228	249
692	229	62
693	229	63
694	229	115
695	229	249
696	230	51
697	230	62
698	230	63
699	230	78
700	230	93
701	230	95
702	230	109
703	230	114
704	230	116
705	230	262
706	231	51
707	231	52
708	231	78
709	231	79
710	231	94
711	231	109
712	231	110
713	231	262
714	231	263
715	232	93
716	232	95
717	235	51
718	235	59
719	235	248
720	235	250
721	236	59
722	236	60
723	236	249
724	236	262
725	236	263
726	236	426
727	236	548
728	237	121
729	237	200
730	237	248
731	237	250
732	237	262
733	237	263
734	237	426
735	237	427
736	238	48
737	238	50
738	238	121
739	238	199
740	239	49
741	239	92
742	239	93
743	239	98
744	239	99
745	239	103
746	239	198
747	239	200
748	240	48
749	240	50
750	240	58
751	240	82
752	240	92
753	240	93
754	240	98
755	240	99
756	240	103
757	240	104
758	241	58
759	241	59
760	241	82
761	241	87
762	241	88
763	241	98
764	241	99
765	242	87
766	242	88
767	243	87
768	243	88
769	244	214
770	244	565
771	245	347
772	246	347
773	246	348
774	246	435
775	247	435
776	247	436
777	251	278
778	251	280
779	251	418
780	251	576
781	252	268
782	252	269
783	252	279
784	252	418
785	252	461
786	253	46
787	253	48
788	253	268
789	253	269
790	253	278
791	253	280
792	254	47
793	254	56
794	254	57
795	254	543
796	255	46
797	255	48
798	255	56
799	255	57
800	255	94
801	255	96
802	255	120
803	255	344
804	256	56
805	256	57
806	256	95
807	256	121
808	256	344
809	257	90
810	257	94
811	257	96
812	257	108
813	257	109
814	257	122
815	258	41
816	258	42
817	258	90
818	258	91
819	258	108
820	258	109
821	258	138
822	258	139
823	258	144
824	258	415
825	258	416
826	259	41
827	259	42
828	259	55
829	259	56
830	259	139
831	259	149
832	259	415
833	259	416
834	260	55
835	260	56
836	261	55
837	261	56
838	261	395
839	261	412
840	261	413
841	261	414
842	261	416
843	262	395
844	262	396
845	262	412
846	262	414
847	262	416
848	263	412
849	263	413
850	263	414
851	263	416
852	264	52
853	264	54
854	264	120
855	264	426
856	265	41
857	265	52
858	265	53
859	265	54
860	265	120
861	265	316
862	265	426
863	265	427
864	266	52
865	266	54
866	266	285
867	266	286
868	266	291
869	266	296
870	266	315
871	266	316
872	266	322
873	266	330
874	267	260
875	267	261
876	267	270
877	267	285
878	267	286
879	267	291
880	267	306
881	267	309
882	267	313
883	267	315
884	267	316
885	267	566
886	268	260
887	268	261
888	268	270
889	268	306
890	268	309
891	268	310
892	268	313
893	268	433
894	268	434
895	268	566
896	268	607
897	268	609
898	269	133
899	269	134
900	269	433
901	269	434
902	269	601
903	269	608
904	270	54
905	270	56
906	270	74
907	270	75
908	270	133
909	270	134
910	270	354
911	270	355
912	270	358
913	270	359
914	270	363
915	270	364
916	270	368
917	270	433
918	270	434
919	270	607
920	270	609
921	271	55
922	271	74
923	271	75
924	271	354
925	271	355
926	271	358
927	271	359
928	271	360
929	271	368
930	271	371
931	271	438
932	271	574
933	271	612
934	271	617
935	271	619
936	272	40
937	272	41
938	272	54
939	272	56
940	272	438
941	272	439
942	272	574
943	272	575
944	272	618
945	273	40
946	273	41
947	273	90
948	273	103
949	273	104
950	273	374
951	273	377
952	273	617
953	273	619
954	274	40
955	274	41
956	274	78
957	274	79
958	274	84
959	274	90
960	274	103
961	274	104
962	274	257
963	274	258
964	274	377
965	274	385
966	274	386
967	274	577
968	274	580
969	275	78
970	275	79
971	275	84
972	275	85
973	275	246
974	275	377
975	275	381
976	275	385
977	275	386
978	275	390
979	275	404
980	275	405
981	275	623
982	276	78
983	276	79
984	276	132
985	276	133
986	276	139
987	276	140
988	276	144
989	276	246
990	276	247
991	276	398
992	276	399
993	276	404
994	276	405
995	276	448
996	276	449
997	276	623
998	277	132
999	277	133
1000	277	139
1001	277	140
1002	277	144
1003	277	145
1004	277	258
1005	277	448
1006	278	132
1007	278	133
1008	278	257
1009	278	258
1010	278	262
1011	278	263
1012	278	267
1013	278	268
1014	278	269
1015	278	453
1016	278	454
1017	278	626
1018	279	262
1019	279	263
1020	279	267
1021	279	269
1022	279	453
1023	279	454
1024	279	631
1025	280	267
1026	280	268
1027	280	269
1028	280	274
1029	280	458
1030	280	459
1031	281	273
1032	281	274
1033	281	418
1034	281	458
1035	281	459
1036	282	280
1037	283	280
1038	283	281
1039	283	634
1040	283	636
1041	284	289
1042	284	401
1043	284	402
1044	284	429
1045	284	430
1046	284	464
1047	284	635
1048	285	40
1049	285	297
1050	285	401
1051	285	402
1052	285	414
1053	285	416
1054	285	464
1055	285	634
1056	285	636
1057	286	40
1058	286	49
1059	286	50
1060	286	296
1061	286	297
1062	286	415
1063	287	49
1064	287	50
1065	287	296
1066	287	297
1067	287	414
1068	287	416
1069	287	423
1070	287	435
1071	287	436
1072	288	49
1073	288	50
1074	288	259
1075	288	261
1076	288	296
1077	288	297
1078	288	423
1079	288	424
1080	288	435
1081	288	436
1082	288	469
1083	289	162
1084	289	163
1085	289	260
1086	289	469
1087	289	639
1088	290	83
1089	290	128
1090	290	161
1091	290	162
1092	290	163
1093	290	259
1094	290	261
1095	290	562
1096	290	563
1097	290	639
1098	291	40
1099	291	76
1100	291	83
1101	291	84
1102	291	89
1103	291	107
1104	291	128
1105	291	129
1106	291	141
1107	291	142
1108	291	153
1109	291	155
1110	291	412
1111	291	413
1112	291	562
1113	291	563
1114	292	65
1115	292	76
1116	292	77
1117	292	93
1118	292	94
1119	292	95
1120	292	100
1121	292	107
1122	292	141
1123	292	142
1124	292	154
1125	292	271
1126	292	412
1127	292	413
1128	292	642
1129	292	643
1130	293	65
1131	293	93
1132	293	95
1133	293	100
1134	293	101
1135	293	153
1136	293	155
1137	293	271
1138	293	272
1139	293	412
1140	293	413
1141	293	482
1142	293	642
1143	293	643
1144	294	93
1145	294	94
1146	294	95
1147	294	568
1148	294	646
1149	295	129
1150	295	130
1151	295	161
1152	295	284
1153	295	568
1154	296	129
1155	296	130
1156	296	284
1157	296	285
1158	297	650
1159	297	651
1160	298	47
1161	298	48
1162	298	394
1163	298	650
1164	298	651
1165	299	47
1166	299	48
1167	299	295
1168	299	394
1169	299	395
1170	300	111
1171	300	113
1172	300	299
1173	300	300
1174	300	303
1175	300	350
1176	300	351
1177	300	407
1178	300	408
1179	300	579
1180	300	581
1181	301	112
1182	301	299
1183	301	300
1184	301	306
1185	301	390
1186	301	392
1187	301	407
1188	301	408
1189	301	580
1190	302	79
1191	302	91
1192	302	111
1193	302	113
1194	302	131
1195	302	137
1196	302	306
1197	302	314
1198	302	391
1199	302	579
1200	302	581
1201	303	46
1202	303	47
1203	303	79
1204	303	80
1205	303	91
1206	303	92
1207	303	131
1208	303	132
1209	303	137
1210	303	313
1211	303	318
1212	303	319
1213	303	320
1214	303	390
1215	303	392
1216	303	655
1217	303	656
1218	303	657
1219	304	46
1220	304	47
1221	304	59
1222	304	72
1223	304	74
1224	304	318
1225	304	319
1226	304	320
1227	304	655
1228	304	657
1229	305	38
1230	305	59
1231	305	60
1232	305	73
1233	305	318
1234	305	319
1235	305	320
1236	305	587
1237	305	655
1238	305	656
1239	305	657
1240	306	72
1241	306	74
1242	306	96
1243	306	124
1244	306	125
1245	306	159
1246	306	160
1247	306	374
1248	306	587
1249	306	661
1250	307	96
1251	307	124
1252	307	125
1253	307	159
1254	307	160
1255	307	259
1256	307	374
1257	307	382
1258	307	403
1259	307	441
1260	307	592
1261	307	661
1262	307	667
1263	308	20
1264	308	382
1265	308	385
1266	308	386
1267	308	403
1268	308	441
1269	308	442
1270	308	563
1271	308	667
1272	308	668
1273	309	20
1274	309	21
1275	309	176
1276	309	182
1277	309	270
1278	309	385
1279	309	386
1280	309	389
1281	309	563
1282	309	564
1283	309	597
1284	310	176
1285	310	181
1286	310	186
1287	310	188
1288	310	270
1289	310	278
1290	310	280
1291	310	318
1292	310	385
1293	310	386
1294	310	542
1295	310	597
1296	311	180
1297	311	182
1298	311	187
1299	311	191
1300	311	279
1301	311	318
1302	311	319
1303	311	670
1304	312	19
1305	312	186
1306	312	188
1307	312	191
1308	312	278
1309	312	280
1310	312	601
1311	312	602
1312	312	670
1313	312	671
1314	313	19
1315	313	20
1316	313	239
1317	313	244
1318	313	245
1319	313	289
1320	313	290
1321	313	402
1322	313	539
1323	313	541
1324	313	574
1325	313	575
1326	313	601
1327	313	602
1328	314	227
1329	314	229
1330	314	236
1331	314	239
1332	314	240
1333	314	244
1334	314	245
1335	314	289
1336	314	290
1337	314	402
1338	314	407
1339	314	540
1340	314	574
1341	314	575
1342	315	228
1343	315	233
1344	315	234
1345	315	236
1346	315	237
1347	315	298
1348	315	407
1349	315	437
1350	315	438
1351	315	539
1352	315	541
1353	315	560
1354	315	672
1355	316	227
1356	316	233
1357	316	234
1358	316	300
1359	316	303
1360	316	369
1361	316	437
1362	316	438
1363	316	544
1364	316	560
1365	316	561
1366	316	672
1367	316	673
1368	317	80
1369	317	126
1370	317	303
1371	317	304
1372	317	314
1373	317	315
1374	317	369
1375	317	370
1376	317	410
1377	317	411
1378	317	544
1379	317	546
1380	317	549
1381	317	551
1382	317	606
1383	318	35
1384	318	36
1385	318	41
1386	318	58
1387	318	80
1388	318	81
1389	318	260
1390	318	309
1391	318	314
1392	318	315
1393	318	316
1394	318	410
1395	318	411
1396	318	453
1397	318	454
1398	318	546
1399	318	550
1400	318	606
1401	318	607
1402	319	35
1403	319	36
1404	319	58
1405	319	59
1406	319	261
1407	319	309
1408	319	314
1409	319	315
1410	319	316
1411	319	435
1412	319	453
1413	319	454
1414	319	549
1415	319	551
1416	319	676
1417	320	70
1418	320	84
1419	320	85
1420	320	86
1421	320	90
1422	320	91
1423	320	109
1424	320	110
1425	320	260
1426	320	262
1427	320	315
1428	320	316
1429	320	435
1430	320	436
1431	320	506
1432	320	676
1433	320	677
1434	320	681
1435	321	19
1436	321	65
1437	321	70
1438	321	71
1439	321	84
1440	321	90
1441	321	91
1442	321	109
1443	321	110
1444	321	267
1445	321	451
1446	321	506
1447	321	610
1448	321	681
1449	322	18
1450	322	19
1451	322	65
1452	322	66
1453	322	84
1454	322	85
1455	322	86
1456	322	267
1457	322	436
1458	322	437
1459	322	451
1460	322	452
1461	322	610
1462	322	611
1463	323	277
1464	323	394
1465	324	36
1466	324	42
1467	324	129
1468	324	135
1469	324	148
1470	324	149
1471	324	242
1472	324	243
1473	324	276
1474	324	277
1475	324	394
1476	324	395
1477	324	434
1478	324	686
1479	324	688
1480	325	56
1481	325	57
1482	325	123
1483	325	124
1484	325	129
1485	325	130
1486	325	135
1487	325	136
1488	325	148
1489	325	242
1490	325	243
1491	325	275
1492	325	277
1493	325	434
1494	325	435
1495	325	448
1496	325	514
1497	325	515
1498	325	687
1499	326	56
1500	326	57
1501	326	123
1502	326	124
1503	326	284
1504	326	514
1505	326	515
1506	326	516
1507	326	569
1508	326	686
1509	326	688
1510	327	284
1511	327	285
1512	327	391
1513	327	569
1514	327	570
1515	328	289
1516	328	290
1517	328	366
1518	328	367
1519	328	434
1520	328	462
1521	328	691
1522	329	58
1523	329	59
1524	329	60
1525	329	184
1526	329	185
1527	329	290
1528	329	366
1529	329	367
1530	329	434
1531	329	447
1532	329	462
1533	329	483
1534	329	524
1535	329	619
1536	330	41
1537	330	58
1538	330	184
1539	330	185
1540	330	299
1541	330	483
1542	330	484
1543	330	524
1544	330	619
1545	330	620
1546	331	34
1547	331	41
1548	331	42
1549	331	58
1550	331	59
1551	331	60
1552	331	125
1553	331	184
1554	331	185
1555	331	299
1556	331	322
1557	331	324
1558	331	410
1559	332	84
1560	332	86
1561	332	125
1562	332	153
1563	332	154
1564	332	323
1565	332	410
1566	332	411
1567	333	85
1568	333	153
1569	333	154
1570	333	255
1571	333	309
1572	333	310
1573	333	311
1574	333	322
1575	333	323
1576	333	324
1577	333	624
1578	333	626
1579	333	694
1580	333	696
1581	334	72
1582	334	80
1583	334	84
1584	334	86
1585	334	89
1586	334	108
1587	334	169
1588	334	259
1589	334	309
1590	334	310
1591	334	311
1592	334	625
1593	334	695
1594	335	72
1595	335	76
1596	335	80
1597	335	81
1598	335	89
1599	335	93
1600	335	102
1601	335	103
1602	335	108
1603	335	138
1604	335	139
1605	335	169
1606	335	259
1607	335	309
1608	335	311
1609	335	445
1610	335	577
1611	335	624
1612	335	626
1613	335	694
1614	335	696
1615	336	76
1616	336	93
1617	336	94
1618	336	97
1619	336	102
1620	336	103
1621	336	138
1622	336	139
1623	336	445
1624	336	577
1625	337	97
1626	337	98
1627	337	118
1628	337	144
1629	337	540
1630	337	541
1631	337	542
1632	337	582
1633	337	583
1634	338	53
1635	338	540
1636	338	541
1637	338	542
1638	338	582
1639	338	583
1640	339	53
1641	339	54
1642	339	151
1643	339	269
1644	339	309
1645	339	310
1646	339	634
1647	339	635
1648	340	151
1649	340	269
1650	340	270
1651	340	309
1652	340	310
1653	340	323
1654	340	324
1655	340	474
1656	340	634
1657	340	635
1658	341	309
1659	341	310
1660	341	323
1661	341	324
1662	341	365
1663	341	366
1664	341	634
1665	341	635
1666	342	228
1667	342	229
1668	342	365
1669	342	366
1670	343	228
1671	343	229
1672	343	365
1673	343	366
1674	343	468
1675	343	470
1676	344	228
1677	344	229
1678	344	280
1679	344	281
1680	344	469
1681	345	243
1682	345	245
1683	345	280
1684	345	281
1685	345	468
1686	345	470
1687	345	649
1688	346	244
1689	346	601
1690	346	602
1691	347	243
1692	347	245
1693	347	308
1694	347	321
1695	347	322
1696	347	601
1697	347	602
1698	348	115
1699	348	116
1700	348	117
1701	348	286
1702	348	308
1703	348	309
1704	348	321
1705	348	322
1706	349	50
1707	349	51
1708	349	52
1709	349	115
1710	349	117
1711	349	286
1712	349	287
1713	349	321
1714	349	322
1715	349	366
1716	350	32
1717	350	50
1718	350	52
1719	350	93
1720	350	95
1721	350	115
1722	350	116
1723	350	117
1724	350	137
1725	350	152
1726	350	289
1727	350	366
1728	350	392
1729	350	405
1730	351	26
1731	351	28
1732	351	32
1733	351	37
1734	351	38
1735	351	50
1736	351	51
1737	351	52
1738	351	94
1739	351	130
1740	351	131
1741	351	137
1742	351	138
1743	351	152
1744	351	289
1745	351	392
1746	351	405
1747	351	406
1748	351	613
1749	352	26
1750	352	27
1751	352	28
1752	352	37
1753	352	38
1754	352	93
1755	352	95
1756	352	123
1757	352	130
1758	352	131
1759	352	262
1760	352	294
1761	352	308
1762	352	364
1763	352	617
1764	353	26
1765	353	28
1766	353	37
1767	353	38
1768	353	262
1769	353	294
1770	353	320
1771	353	364
1772	353	365
1773	353	572
1774	353	574
1775	353	659
1776	353	660
1777	353	661
1778	354	58
1779	354	59
1780	354	62
1781	354	63
1782	354	66
1783	354	67
1784	354	75
1785	354	77
1786	354	81
1787	354	89
1788	354	300
1789	354	320
1790	354	457
1791	354	459
1792	354	573
1793	354	627
1794	354	659
1795	354	660
1796	354	661
1797	355	62
1798	355	63
1799	355	66
1800	355	67
1801	355	76
1802	355	81
1803	355	85
1804	355	89
1805	355	99
1806	355	100
1807	355	101
1808	355	148
1809	355	150
1810	355	300
1811	355	320
1812	355	458
1813	355	572
1814	355	574
1815	355	627
1816	355	628
1817	355	659
1818	355	660
1819	355	661
1820	356	62
1821	356	63
1822	356	75
1823	356	77
1824	356	99
1825	356	101
1826	356	149
1827	356	457
1828	356	459
1829	356	659
1830	356	660
1831	357	99
1832	357	100
1833	357	101
1834	357	148
1835	357	150
1836	357	276
1837	357	376
1838	357	579
1839	357	659
1840	357	660
1841	358	27
1842	358	376
1843	358	377
1844	358	464
1845	358	540
1846	358	579
1847	358	580
1848	358	662
1849	358	664
1850	359	27
1851	359	28
1852	359	374
1853	359	555
1854	359	556
1855	359	662
1856	359	663
1857	359	664
1858	359	667
1859	359	668
1860	360	48
1861	360	191
1862	360	281
1863	360	317
1864	360	500
1865	360	555
1866	360	556
1867	360	584
1868	360	585
1869	360	662
1870	360	664
1871	360	667
1872	360	668
1873	361	35
1874	361	36
1875	361	48
1876	361	191
1877	361	192
1878	361	281
1879	361	325
1880	361	326
1881	361	332
1882	361	334
1883	361	336
1884	361	373
1885	361	555
1886	361	556
1887	361	584
1888	361	585
1889	362	114
1890	362	325
1891	362	326
1892	362	333
1893	362	335
1894	362	637
1895	363	114
1896	363	115
1897	363	332
1898	363	334
1899	363	336
1900	363	400
1901	363	637
1902	363	638
1903	364	69
1904	364	73
1905	364	75
1906	364	149
1907	364	340
1908	364	372
1909	364	400
1910	364	590
1911	364	591
1912	365	56
1913	365	57
1914	365	61
1915	365	69
1916	365	70
1917	365	74
1918	365	91
1919	365	340
1920	365	341
1921	365	348
1922	365	372
1923	365	482
1924	365	483
1925	365	590
1926	365	591
1927	365	664
1928	366	52
1929	366	56
1930	366	57
1931	366	61
1932	366	62
1933	366	65
1934	366	73
1935	366	75
1936	366	91
1937	366	297
1938	366	348
1939	366	354
1940	366	482
1941	366	483
1942	366	511
1943	366	512
1944	367	34
1945	367	65
1946	367	66
1947	367	113
1948	367	114
1949	367	131
1950	367	354
1951	367	511
1952	367	512
1953	367	534
1954	367	646
1955	368	34
1956	368	113
1957	368	114
1958	368	131
1959	368	132
1960	368	534
1961	368	552
1962	368	646
1963	368	647
1964	368	677
1965	368	678
1966	369	23
1967	369	25
1968	369	303
1969	369	370
1970	369	677
1971	369	678
1972	370	24
1973	370	97
1974	370	303
1975	370	370
1976	370	371
1977	370	550
1978	370	552
1979	370	601
1980	370	651
1981	371	23
1982	371	25
1983	371	97
1984	371	309
1985	371	551
1986	371	601
1987	371	651
1988	372	379
1989	372	380
1990	372	445
1991	372	550
1992	372	552
1993	372	610
1994	373	379
1995	373	380
1996	373	409
1997	373	445
1998	373	610
1999	373	656
2000	373	660
[truncated: 1,986 more rows]
