# Supplementary material for: Voronoi distance based prospective space-time scans for point data sets: a dengue fever cluster analysis in a southeast Brazilian town
Source: Int J Health Geogr. 2011 Apr 23;10:29. doi: 10.1186/1476-072X-10-29 (PMC3118312; doi:10.1186/1476-072X-10-29)
Supplement: Additional file 2 — Dengue fever cases coordinates and onset-date. [file 1476-072X-10-29-S2.TXT]

1	355	58	1	19-Jan-10
2	426	322	1	12-Jan-10
3	439	415	1	25-Jan-10
4	267	303	1	31-Jan-10
5	321	18	1	30-Jan-10
6	385	453	1	02-Feb-10
7	462	514	1	06-Feb-10
8	495	559	1	07-Feb-10
9	561	277	1	30-Jan-10
10	133	386	1	22-Feb-10
11	494	409	1	12-Feb-10
12	101	365	1	26-Feb-10
13	116	317	1	08-Mar-10
14	321	86	1	26-Feb-10
15	406	517	1	05-Mar-10
16	435	662	1	08-Mar-10
17	439	606	1	05-Mar-10
18	486	496	1	03-Mar-10
19	222	249	1	09-Mar-10
20	266	297	1	21-Mar-10
21	299	350	1	19-Mar-10
22	397	77	1	16-Mar-10
23	433	395	1	21-Mar-10
24	255	122	1	25-Mar-10
25	257	120	1	29-Mar-10
26	309	180	1	23-Mar-10
27	382	144	1	25-Mar-10
28	383	442	1	05-Apr-10
29	419	588	1	29-Mar-10
30	588	278	1	23-Mar-10
31	620	239	1	03-Apr-10
32	621	244	1	05-Apr-10
33	355	71	1	11-Apr-10
34	356	71	1	13-Apr-10
35	418	73	1	16-Apr-10
36	418	581	1	11-Apr-10
37	95	369	1	27-Apr-10
38	282	418	1	26-Apr-10
39	395	62	1	26-Apr-10
40	403	449	1	29-Apr-10
41	414	62	1	30-Apr-10
42	414	63	1	29-Apr-10
43	432	395	1	01-May-10
44	472	591	1	28-Apr-10
45	588	271	1	03-May-10
46	129	376	1	06-May-10
47	273	577	1	05-May-10
48	277	449	1	13-May-10
49	320	314	1	08-May-10
50	362	35	1	11-May-10
51	403	487	1	16-May-10
52	433	652	1	09-May-10
53	438	717	1	10-May-10
54	464	631	1	07-May-10
55	304	314	1	18-May-10
56	399	576	1	21-May-10
57	408	333	1	02-Jun-10
